# Supplementary material for: Analyses of seven new whole genome sequences of cassava brown streak viruses in Mozambique reveals two distinct clades: evidence for new species
Source: Plant Pathol. 2019 Mar 10;68(5):1007–18. doi: 10.1111/ppa.13001 (PMC6563196; doi:10.1111/ppa.13001)
Supplement: Supplementary file 3 — Table S1. Pairwise comparison of the full‐length genome nucleotide sequences of virus isolates expressed as percentage nucleotide similarity between CBSV isolates from cassava samples from Mozambique (bold) and other countries as calculated by clustalW algorithm. [file PPA-68-1007-s003.xlsx]

## Sheet: Table S1
	ID	1	2	3	4	5	6	7	8	9	10	11	12	13	14	15	16	17	18	19	20	21	22	23	24	25	26	27	28	29	30	31	32	33
1	CBSV_TZ_MAF_49_KR108828		0.961	0.951	0.951	0.955	0.954	0.956	0.954	0.955	0.955	0.948	0.928	0.928	0.919	0.794	0.794	0.791	0.794	0.79	0.698	0.697	0.695	0.694	0.697	0.697	0.697	0.698	0.699	0.699	0.696	0.696	0.697	0.699
2	CBSV_TZ_Nya_38_KR108829	0.961		0.956	0.955	0.958	0.957	0.958	0.957	0.96	0.96	0.951	0.929	0.931	0.921	0.794	0.794	0.793	0.793	0.791	0.697	0.695	0.695	0.697	0.698	0.697	0.697	0.697	0.698	0.698	0.694	0.694	0.699	0.699
3	CBSV_TZ_GQ329864	0.951	0.956		0.994	0.956	0.953	0.956	0.956	0.957	0.957	0.947	0.938	0.94	0.924	0.796	0.796	0.795	0.799	0.795	0.698	0.697	0.696	0.696	0.699	0.695	0.696	0.697	0.699	0.699	0.694	0.694	0.699	0.701
4	CBSV_TZ_Ser_6_KR108830	0.951	0.955	0.994		0.955	0.953	0.955	0.955	0.956	0.956	0.946	0.937	0.939	0.923	0.794	0.794	0.794	0.797	0.793	0.698	0.697	0.695	0.696	0.7	0.695	0.697	0.697	0.699	0.699	0.694	0.694	0.7	0.702
5	CBSV_Mo_83_FN434436	0.955	0.958	0.956	0.955		0.98	0.98	0.978	0.969	0.969	0.97	0.931	0.93	0.921	0.793	0.793	0.79	0.793	0.79	0.698	0.694	0.697	0.696	0.698	0.695	0.698	0.698	0.699	0.699	0.695	0.695	0.699	0.699
6	CBSV_Mz_8	0.954	0.957	0.953	0.953	0.98		0.978	0.977	0.969	0.969	0.969	0.93	0.931	0.92	0.793	0.793	0.792	0.794	0.791	0.699	0.696	0.697	0.698	0.699	0.697	0.699	0.699	0.7	0.7	0.696	0.696	0.699	0.7
7	CBSV_Mz_5	0.956	0.958	0.956	0.955	0.98	0.978		0.979	0.969	0.969	0.968	0.931	0.932	0.921	0.794	0.795	0.792	0.794	0.792	0.699	0.696	0.698	0.698	0.7	0.697	0.699	0.699	0.7	0.7	0.697	0.696	0.699	0.7
8	CBSV_Mz_20	0.954	0.957	0.956	0.955	0.978	0.977	0.979		0.968	0.968	0.968	0.931	0.933	0.921	0.794	0.794	0.793	0.795	0.792	0.698	0.694	0.697	0.697	0.7	0.696	0.698	0.698	0.699	0.699	0.695	0.694	0.699	0.7
9	CBSV_Mz_22	0.955	0.96	0.957	0.956	0.969	0.969	0.969	0.968		1	0.959	0.934	0.934	0.922	0.794	0.795	0.793	0.797	0.793	0.697	0.695	0.696	0.697	0.697	0.697	0.697	0.697	0.697	0.697	0.695	0.695	0.698	0.698
10	CBSV_Mz_23	0.955	0.96	0.957	0.956	0.969	0.969	0.969	0.968	1		0.959	0.934	0.934	0.922	0.794	0.795	0.793	0.797	0.793	0.697	0.695	0.696	0.697	0.697	0.697	0.697	0.697	0.697	0.695	0.695	0.695	0.698	0.698
11	CBSV_Mz_16	0.948	0.951	0.947	0.946	0.97	0.969	0.968	0.968	0.959	0.959		0.926	0.926	0.918	0.797	0.796	0.792	0.796	0.793	0.699	0.696	0.698	0.696	0.698	0.696	0.7	0.699	0.699	0.699	0.697	0.697	0.7	0.701
12	CBSV_TZ_Tan_19_2_KR108832	0.928	0.929	0.938	0.937	0.931	0.93	0.931	0.931	0.934	0.934	0.926		0.956	0.924	0.798	0.793	0.796	0.796	0.799	0.698	0.696	0.697	0.697	0.699	0.698	0.697	0.698	0.699	0.699	0.694	0.693	0.7	0.699
13	CBSV_TZ_Nya_36_KR108831	0.928	0.931	0.94	0.939	0.93	0.931	0.932	0.933	0.934	0.934	0.926	0.956		0.923	0.798	0.795	0.796	0.798	0.796	0.696	0.694	0.693	0.693	0.695	0.694	0.695	0.695	0.696	0.696	0.692	0.691	0.698	0.696
14	CBSV_TZ_Tan_26_KR108833	0.919	0.921	0.924	0.923	0.921	0.92	0.921	0.921	0.922	0.922	0.918	0.924	0.923		0.804	0.798	0.799	0.799	0.8	0.7	0.697	0.697	0.697	0.699	0.698	0.698	0.699	0.7	0.7	0.696	0.696	0.701	0.699
15	CBSV_TZ_KoR6_GU_563327	0.794	0.794	0.796	0.794	0.793	0.793	0.794	0.794	0.794	0.794	0.797	0.798	0.798	0.804		0.9	0.911	0.914	0.899	0.692	0.695	0.693	0.691	0.689	0.693	0.694	0.695	0.696	0.696	0.693	0.693	0.692	0.693
16	CBSV_Mz_4	0.794	0.794	0.796	0.794	0.793	0.793	0.795	0.794	0.795	0.795	0.796	0.793	0.795	0.798	0.9		0.899	0.897	0.894	0.69	0.691	0.689	0.688	0.689	0.689	0.687	0.687	0.691	0.691	0.69	0.689	0.685	0.69
17	CBSV_TZ_Tan_19_1_KR108834	0.791	0.793	0.795	0.794	0.79	0.792	0.792	0.793	0.793	0.793	0.792	0.796	0.796	0.799	0.911	0.899		0.91	0.894	0.698	0.701	0.696	0.695	0.693	0.697	0.698	0.698	0.698	0.698	0.698	0.698	0.697	0.7
18	CBSV_TZ_Tan_70_FN434437	0.794	0.793	0.799	0.797	0.793	0.794	0.794	0.795	0.797	0.797	0.796	0.796	0.798	0.799	0.914	0.897	0.91		0.897	0.697	0.7	0.694	0.695	0.695	0.695	0.699	0.699	0.697	0.697	0.698	0.697	0.695	0.695
19	CBSV_TZ_Nal_07_HG965221	0.79	0.791	0.795	0.793	0.79	0.791	0.792	0.792	0.793	0.793	0.793	0.799	0.796	0.8	0.899	0.894	0.894	0.897		0.696	0.696	0.692	0.695	0.695	0.696	0.694	0.695	0.694	0.694	0.694	0.693	0.688	0.694
20	UCBSV_TZ_MAF_51_KR108836	0.698	0.697	0.698	0.698	0.698	0.699	0.699	0.698	0.697	0.697	0.699	0.698	0.696	0.7	0.692	0.69	0.698	0.697	0.696		0.966	0.929	0.934	0.928	0.927	0.931	0.932	0.928	0.928	0.927	0.929	0.863	0.864
21	UCBSV_TZ_MAF_58_KR108835	0.697	0.695	0.697	0.697	0.694	0.696	0.696	0.694	0.695	0.695	0.696	0.696	0.694	0.697	0.695	0.691	0.701	0.7	0.696	0.966		0.924	0.93	0.923	0.925	0.927	0.928	0.925	0.925	0.922	0.923	0.861	0.863
22	UCBSV_UG_Kab_07_HG965222	0.695	0.695	0.696	0.695	0.697	0.697	0.698	0.697	0.696	0.696	0.698	0.697	0.693	0.697	0.693	0.689	0.696	0.694	0.692	0.929	0.924		0.947	0.934	0.933	0.932	0.933	0.937	0.937	0.926	0.927	0.863	0.866
23	UCBSV_UG_23_FN434109	0.694	0.697	0.696	0.696	0.696	0.698	0.698	0.697	0.697	0.697	0.696	0.697	0.693	0.697	0.691	0.688	0.695	0.695	0.695	0.934	0.93	0.947		0.954	0.95	0.954	0.956	0.936	0.936	0.927	0.928	0.861	0.866
24	UCBSV_KE_52_FN433930	0.697	0.698	0.699	0.7	0.698	0.699	0.7	0.7	0.697	0.697	0.698	0.699	0.695	0.699	0.689	0.689	0.693	0.695	0.695	0.928	0.923	0.934	0.954		0.933	0.933	0.934	0.936	0.936	0.924	0.925	0.863	0.864
25	UCBSV_KE_54_FN433931	0.697	0.697	0.695	0.695	0.695	0.697	0.697	0.696	0.697	0.697	0.696	0.698	0.694	0.698	0.693	0.689	0.697	0.695	0.696	0.927	0.925	0.933	0.95	0.933		0.932	0.933	0.932	0.932	0.924	0.924	0.861	0.865
26	UCBSV_MA_42_FN433932	0.697	0.697	0.696	0.697	0.698	0.699	0.699	0.698	0.697	0.697	0.7	0.697	0.695	0.698	0.694	0.687	0.698	0.699	0.694	0.931	0.927	0.932	0.954	0.933	0.932		0.994	0.929	0.929	0.923	0.924	0.861	0.866
27	UCBSV_MA_43_FN433933	0.698	0.697	0.697	0.697	0.698	0.699	0.699	0.698	0.697	0.697	0.699	0.698	0.695	0.699	0.695	0.687	0.698	0.699	0.695	0.932	0.928	0.933	0.956	0.934	0.933	0.994		0.93	0.93	0.925	0.926	0.862	0.868
28	UCBSV_UG_Nam_NC_014791	0.699	0.698	0.699	0.699	0.699	0.7	0.7	0.699	0.697	0.697	0.699	0.699	0.696	0.7	0.696	0.691	0.698	0.697	0.694	0.928	0.925	0.937	0.936	0.936	0.932	0.929	0.93		1	0.926	0.927	0.858	0.863
29	UCBSV_UG_FJ185044	0.699	0.698	0.699	0.699	0.699	0.7	0.7	0.699	0.697	0.697	0.699	0.699	0.696	0.7	0.696	0.691	0.698	0.697	0.694	0.928	0.925	0.937	0.936	0.936	0.932	0.929	0.93	1		0.926	0.927	0.858	0.863
30	UCBSV_TZ_Ser_5_KR108838	0.696	0.694	0.694	0.694	0.695	0.696	0.697	0.695	0.695	0.695	0.697	0.694	0.692	0.696	0.693	0.69	0.698	0.698	0.694	0.927	0.922	0.926	0.927	0.924	0.924	0.923	0.925	0.926	0.926		0.992	0.87	0.879
31	UCBSV_TZ_Ser_6_KR108837	0.696	0.694	0.694	0.694	0.695	0.696	0.696	0.694	0.695	0.695	0.697	0.693	0.691	0.696	0.693	0.689	0.698	0.697	0.693	0.929	0.923	0.927	0.928	0.925	0.924	0.924	0.926	0.927	0.927	0.992		0.869	0.877
32	UCBSV_TZ_Tan_23_KR108839	0.697	0.699	0.699	0.7	0.699	0.699	0.699	0.699	0.698	0.698	0.7	0.7	0.698	0.701	0.692	0.685	0.697	0.695	0.688	0.863	0.861	0.863	0.861	0.863	0.861	0.861	0.862	0.858	0.858	0.87	0.869		0.916
33	UCBSV_UG_MI_B3_FJ039520	0.699	0.699	0.701	0.702	0.699	0.7	0.7	0.7	0.698	0.698	0.701	0.699	0.696	0.699	0.693	0.69	0.7	0.695	0.694	0.864	0.863	0.866	0.866	0.864	0.865	0.866	0.868	0.863	0.863	0.879	0.877	0.916
