# Supplementary material for: Analyses of seven new whole genome sequences of cassava brown streak viruses in Mozambique reveals two distinct clades: evidence for new species
Source: Plant Pathol. 2019 Mar 10;68(5):1007–18. doi: 10.1111/ppa.13001 (PMC6563196; doi:10.1111/ppa.13001)
Supplement: Supplementary file 4 — Table S2. A pairwise comparison of the deduced amino acid identity for polyprotein of virus isolates expressed as percentage amino acids identity between CBSV isolates from cassava samples from Mozambique (bold) and other countries as calculated by clustalW algorithm. [file PPA-68-1007-s004.xlsx]

## Sheet: Table S2
	ID	1	2	3	4	5	6	7	8	9	10	11	12	13	14	15	16	17	18	19	20	21	22	23	24	25	26	27	28	29	30	31	32	33
1	CBSV_TZ_MAF_49_KR108828		0.976	97,6%	97,8%	97,9%	97,6%	97,7%	97,7%	97,4%	97,3%	97,2%	95,7%	95,9%	95,6%	87,7%	87,7%	86,8%	86,9%	86,9%	74,2%	74,3%	74,2%	74,4%	74,0%	74,2%	74,0%	74,2%	74,1%	74,1%	74,1%	74,0%	74,5%	74,4%
2	CBSV_TZ_Nya_38_KR108829	0.976		97,8%	97,8%	98,1%	97,7%	98,1%	98,1%	98,1%	97,9%	97,5%	96,0%	95,9%	95,6%	87,5%	87,6%	86,7%	86,7%	87,0%	74,1%	74,0%	74,2%	74,3%	73,9%	74,0%	73,8%	74,0%	74,0%	74,0%	73,9%	73,8%	74,5%	74,2%
3	CBSV_MO_83_FN434436	0.976	97,8%		98,8%	98,7%	98,6%	98,3%	98,3%	97,6%	97,4%	98,1%	96,0%	96,0%	95,4%	87,3%	87,5%	86,5%	86,7%	86,9%	74,1%	73,9%	74,0%	74,1%	73,8%	73,8%	73,7%	73,9%	73,8%	73,8%	73,9%	73,7%	74,3%	74,0%
4	CBSV_MZ_8	0.978	97,8%	98,8%		98,8%	98,7%	98,4%	98,4%	97,8%	97,6%	98,2%	96,0%	95,8%	95,7%	87,5%	87,5%	86,6%	86,8%	87,2%	74,2%	74,0%	74,1%	74,3%	73,9%	74,0%	73,9%	74,1%	74,1%	74,1%	74,0%	73,9%	74,5%	74,2%
5	CBSV_MZ_5	0.979	98,1%	98,7%	98,8%		98,6%	98,4%	98,4%	97,8%	97,6%	98,2%	96,4%	96,1%	95,7%	87,8%	87,8%	86,9%	87,1%	87,2%	74,3%	74,1%	74,2%	74,4%	74,0%	74,1%	74,0%	74,2%	74,0%	74,0%	74,1.%	73,9%	74,5%	74,3%
6	CBSV_MZ_20	97,6%	97,7%	98,6%	98,7%	98,6%		98,2%	98,2%	97,6%	97,4%	98,2%	96,0%	95,8%	95,4%	87,4%	87,4%	86,6%	86,8%	86,9%	74,1%	73,9%	74,1%	74,3%	73,9%	74,0%	73,8%	74,0%	74,0%	74,0%	73,9%	73,7%	74,5%	74,1%
7	CBSV_MZ_22	97,7%	98,1%	98,3%	98,4%	98,4%	98,2%		1	97,9%	97,7%	97,7%	96,3%	96,2%	95,6%	87,4%	87,7%	86,8%	86,8%	87,3%	74,1%	73,9%	74,1%	74,3%	73,9%	74,0%	73,9%	74,1%	73,9%	73,9%	74,0%	73,9%	74,5%	74,2%
8	CBSV_MZ_23	97,7%	98,1%	98,3%	98,4%	98,4%	98,2%	1		97,9%	97,7%	97,7%	96,3%	96,2%	95,6%	87,4%	87,7%	86,8%	86,8%	87,3%	74,1%	73,9%	74,1%	74,3%	73,9%	74,0%	73,9%	74,1%	73,9%	73,9%	74,0%	73,9%	74,5%	74,2%
9	CBSV_TZ_GQ329864	97,4%	98,1%	98,6%	97,8%	97,8%	97,6%	97,9%	97,9%		99,5%	97,1%	96,5%	96,5%	96,0%	87,6%	87,7%	86,8%	86,8%	87,1%	74,2%	74,1%	74,1%	74,3%	73,9%	74,0%	74,0%	74,2%	74,0%	74,0%	74,1%	73,9%	74,4%	74,3%
10	CBSV_TZ_Ser_6_KR108830	97,3%	97,9%	97,4%	97,6%	97,6%	97,4%	97,7%	97,7%	99,5%		96,9%	96,3%	96,3%	96,0%	87,4%	87,6%	86,8%	86,6%	87,0%	74,2%	74,2%	74,1%	74,4%	74,0%	74,0%	74,0%	74,2%	74,1%	74,1%	74,1%	73,9%	74,5%	74,3%
11	CBSV_MZ_16	97,2%	97,5%	98,1%	98,2%	98,2%	98,2%	97,7%	97,7%	97,1%	96,9%		95,9%	95,7%	95,3%	87,4%	87,2%	86,5%	86,7%	86,8%	74,0%	73,9%	74,0%	74,2%	73,8%	73,8%	73,8%	74,0%	73,9%	73,9%	73,9%	73,8%	74,3%	74,0%
12	CBSV_TZ_Nya_36_KR108831	95,7%	96,0%	96,0%	96,0%	96,4%	96,0%	96,3%	96,3%	96,5%	96,3%	95,9%		97,4%	95,4%	87,9%	87,7%	87,1%	87,0%	87,6%	74,0%	73,9%	73,9%	74,1%	73,9%	74,0%	73,9%	74,1%	73,9%	73,9%	73,9%	73,8%	74,5%	74,1%
13	CBSV_TZ_Tan_19_2_KR108832	95,9%	95,9%	96,0%	95,8%	96,1%	95,8%	96,2%	96,2%	96,5%	96,3%	95,7%	97,4%		95,5%	87,3%	87,2%	86,9%	86,8%	87,1%	73,9%	74,0%	74,0%	74,2%	73,8%	74,0%	73,8%	74,0%	74,0%	74,0%	73,8%	73,7%	74,2%	74,0%
14	CBSV_TZ_Tan_26_KR108833	95,6%	95,6%	95,4%	95,7%	95,7%	95,4%	95,6%	95,6%	96,0%	96,0%	95,3%	95,4%	95,5%		88,2%	87,8%	87,3%	87,4%	87,5%	74,2%	74,3%	74,3%	74,5%	74,2%	74,3%	74,1%	74,4%	74,3%	74,3%	74,2%	74,1%	74,8%	74,5%
15	CBSV_TZ_KoR6_GU_563327	87,7%	87,5%	87,3%	87,5%	87,8%	87,4%	87,4%	87,4%	87,6%	87,4%	87,4%	87,9%	87,3%	88,2%		95,3%	94,9%	93,7%	93,8%	73,8%	73,9%	74,2%	74,2%	73,7%	73,9%	73,8%	73,9%	74,0%	74,0%	74,1%	74,0%	74,3%	74,1%
16	CBSV_TZ_Tan_70_FN434437	87,7%	87,6%	87,5%	87,5%	87,8%	87,4%	87,7%	87,7%	87,7%	87,6%	87,2%	87,7%	87,2%	87,8%	95,3%		94,5%	93,5%	93,3%	74,1%	73,9%	74,1%	74,3%	74,0%	74,0%	74,2%	74,2%	74,0%	74,0%	74,2%	74,0%	74,7%	74,3%
17	CBSV_TZ_Tan_19_1_KR108834	86,8%	86,7%	86,5%	86,6%	86,9%	86,6%	86,8%	86,8%	86,8%	86,8%	86,5%	87,1%	86,9%	87,3%	94,9%	94,5%		93,4%	93,2%	74,1%	74,1%	74,3%	74,3%	74,0%	73,9%	74,1%	74,2%	74,1%	74,1%	74,2%	74,1%	74,5%	74,3%
18	CBSV_MZ_4	86,9%	86,7%	86,7%	86,8%	87,1%	86,8%	86,8%	86,8%	86,8%	86,6%	86,7%	87,0%	86,8%	87,4%	93,7%	93,5%	93,4%		92,8%	72,9%	72,9%	73,4%	73,4%	73,1%	73,1%	73,1%	73,1%	73,2%	73,2%	73,4%	73,2%	73,5%	73,4%
19	CBSV_TZ_Nal_07_HG965221	86,9%	87,0%	86,9%	87,2%	87,2%	86,9%	87,3%	87,3%	87,1%	87,0%	86,8%	87,6%	87,1%	87,5%	93,8%	93,3%	93,2%	92,8%		73,7%	73,5%	74,0%	74,0%	73,7%	73,8%	73,7%	73,8%	73,8%	73,8%	73,9%	73,7%	74,1%	73,9%
20	UCBSV_TZ_MAF_51_KR108836	74,2%	74,1%	74,1%	74,2%	74,3%	74,1%	74,1%	74,1%	74,2%	74,2%	74,0%	74,0%	73,9%	74,2%	73,8%	74,1%	74,1%	72,9%	73,7%		98,0%	95,6%	96,1%	95,8%	95,9%	95,8%	95,9%	95,1%	95,1%	95,7%	95,7%	92,8%	92,2%
21	UCBSV_TZ_MAF_58_KR108835	74,3%	74,0%	73,9%	74,0%	74,1%	73,9%	73,9%	73,9%	74,1%	74,2%	73,9%	73,9%	74,0%	74,3%	73,9%	73,9%	74,1%	72,9%	73,5%	98,0%		95,3%	95,8%	95,6%	95,5%	95,2%	95,4%	94,7%	94,7%	95,3%	95,3%	92,6%	92,1%
22	UCBSV_UG_Kab_07_HG965222	74,2%	74,2%	74,0%	74,1%	74,2%	74,1%	74,1%	74,1%	74,1%	74,1%	74,0%	73,9%	74,0%	74,3%	74,2%	74,1%	74,3%	73,4%	74,0%	95,6%	95,3%		97,6%	96,6%	96,5%	96,2%	96,4%	96,2%	96,2%	95,9%	95,8%	93,2%	92,9%
23	UCBSV_UG_23_FN434109	74,4%	74,3%	74,1%	74,3%	74,4%	74,3%	74,3%	74,3%	74,3%	74,4%	74,2%	74,1%	74,2%	74,5%	74,2%	74,3%	74,3%	73,4%	74,0%	96,1%	95,8%	97,6%		97,8%	97,6%	97,3%	97,6%	96,5%	96,5%	96,2%	96,2%	93,8%	93,4%
24	UCSBV_KE_52_FN433930	74,0%	73,9%	73,8%	73,9%	74,0%	73,9%	73,9%	73,9%	73,9%	74,0%	73,8%	73,9%	73,8%	74,2%	73,7%	74,0%	74,0%	73,1%	73,7%	95,8%	95,6%	96,6%	97,8%		96,7%	96,7%	96,8%	96,5%	96,5%	95,9%	96,0%	93,5%	92,9%
25	UCBSV_KE_54_FN433931	74,2%	74,0%	73,8%	74,0%	74,1%	74,0%	74,0%	74,0%	74,0%	74,0%	73,8%	74,0%	74,0%	74,3%	73,9%	74,0%	73,9%	73,1%	73,8%	95,9%	95,5%	96,5%	97,6%	96,7%		96,6%	96,6%	96,0%	96,0%	95,8%	95,7%	93,4%	93,1%
26	UCBSV_MA_42_FN433932	74,0%	73,8%	73,7%	73,9%	74,0%	73,8%	73,9%	73,9%	74,0%	74,0%	73,8%	73,9%	73,8%	74,1%	73,8%	74,2%	74,1%	73,1%	73,7%	95,8%	95,2%	96,2%	97,3%	96,7%	96,6%		99,5%	95,7%	95,7%	95,8%	95,7%	93,6%	93,1%
27	UCBSV_MA_43_FN433933	74,2%	74,0%	73,9%	74,1%	74,2%	74,0%	74,1%	74,1%	74,2%	74,2%	74,0%	74,1%	74,0%	74,4%	73,9%	74,2%	74,2%	73,1%	73,8%	95,9%	95,4%	96,4%	97,6%	96,8%	96,6%	99,5%		96,0%	96,0%	96,0%	96,0%	93,8%	93,4%
28	UCBSV_UG_Nam_NC_014791	74,1%	74,0%	73,8%	74,1%	74,0%	74,0%	73,9%	73,9%	74,0%	74,1%	73,9%	73,9%	74,0%	74,3%	74,0%	74,0%	74,1%	73,2%	73,8%	95,1%	94,7%	96,2%	96,5%	96,5%	96,0%	95,7%	96,0%		1	95,7%	95,6%	93,1%	92,7%
29	UCBSV_UG_FJ185044	74,1%	74,0%	73,8%	74,1%	74,0%	74,0%	73,9%	73,9%	74,0%	74,1%	73,9%	73,9%	74,0%	74,3%	74,0%	74,0%	74,1%	73,2%	73,8%	95,1%	94,7%	96,2%	96,5%	96,5%	96,0%	95,7%	96,0%	1		95,7%	95,6%	93,1%	92,7%
30	UCBBSV_TZ_Ser_5_KR108838	74,1%	73,9%	73,9%	74,0%	74,1%	73,9%	74,0%	74,0%	74,1%	74,1%	73,9%	73,9%	73,8%	74,2%	74,1%	74,2%	74,2%	73,4%	73,9%	95,7%	95,3%	95,9%	96,2%	95,9%	95,8%	95,8%	96,0%	95,7%	95,7%		99,6%	93,8%	93,4%
31	UCBSV_TZ_Ser_6_KR108837	74,0%	73,8%	73,7%	73,9%	73,9%	73,7%	73,9%	73,9%	73,9%	73,9%	73,8%	73,8%	73,3%	74,1%	74,0%	74,0%	74,1%	73,2%	73,7%	95,7%	95,3%	95,8%	96,2%	96,0%	95,7%	95,7%	96,0%	95,6%	95,6%	99,6%		93,6%	93,3%
32	UCBSV_TZ_Tan_23_KR108839	74,5%	74,5%	74,3%	74,5%	74,5%	74,5%	74,5%	74,5%	74,4%	74,5%	74,3%	74,5%	74,2%	74,8%	74,3%	74,7%	74,5%	73,5%	74,1%	92,8%	92,6%	93,2%	93,8%	93,5%	93,4%	93,6%	93,8%	93,1%	93,1%	93,8%	93,6%		95,5%
33	UCBSV_UG_MI_B3_FJ039520	74,4%	74,2%	74,0%	74,2%	74,3%	74,1%	74,2%	74,2%	74,3%	74,3%	74,0%	74,1%	74,0%	74,5%	74,1%	74,3%	74,3%	73,4%	73,9%	92,2%	92,1%	92,9%	93,4%	92,9%	93,1%	93,1%	93,4%	92,7%	92,7%	93,4%	93,3%	95,5%
						70,
