# Supplementary material for: Analyses of seven new whole genome sequences of cassava brown streak viruses in Mozambique reveals two distinct clades: evidence for new species
Source: Plant Pathol. 2019 Mar 10;68(5):1007–18. doi: 10.1111/ppa.13001 (PMC6563196; doi:10.1111/ppa.13001)
Supplement: Supplementary file 5 — Table S3. Nucleotide sequence identity (%) of HAM1 protein of CBSV isolates. The identity values in bold represent those shared between CBSV isolates from Mozambique, while the values not in bold represent the identity values shared between isolates previously reported elsewhere. [file PPA-68-1007-s005.xlsx]

## Sheet: Table S3
	CBSV isolates	1	2	3	4	5	6	7	8	9	10	11	12	13	14	15	16	17	18	19
1	CBSV_TZ_MAF_49_KR108828		95.58	95.87	95.58	95.72	95.13	96.46	95.72	96.17	96.17	95.28	88.64	89.68	89.09	89.09	92.18	90.12	89.68	89.38
2	CBSV_TZ_Nya_38_KR108829	95.58		95.58	95.28	95.43	94.84	95.28	95.13	95.87	95.87	95.58	87.61	88.94	88.64	88.35	90.41	89.82	88.79	89.09
3	CBSV_TZ_GQ329864	95.87	95.58		99.71	95.43	95.13	95.58	95.72	96.46	96.46	94.99	88.94	89.97	89.38	89.09	91.3	90.56	89.68	90.56
4	CBSV_TZ_Ser_6_KR108830	95.58	95.28	99.71		95.28	94.99	95.43	95.58	96.31	96.31	94.84	88.64	89.68	89.23	88.79	91	90.41	89.53	90.27
5	CBSV_Mo_83_FN434436	95.72	95.43	95.43	95.28		97.2	98.08	97.64	96.31	96.31	97.05	88.64	89.23	89.53	88.64	91.15	89.53	89.38	88.94
6	CBSV_Mz_8	95.13	94.84	95.13	94.99	97.2		97.2	97.35	95.72	95.72	96.9	87.76	89.79	89.38	87.61	91.45	89.53	88.5	89.23
7	CBSV_Mz_5	96.46	95.28	95.58	95.43	98.08	97.2		98.08	96.76	96.76	97.35	88.5	89.68	89.68	89.16	91.89	89.97	89.45	89.09
8	CBSV_Mz_20	95.72	95.13	95.72	95.58	97.64	97.35	98.08		96.31	96.31	97.2	88.35	89.53	89.53	88.94	92.33	89.82	89.23	89.23
9	CBSV_Mz_22	96.17	95.87	96.46	96.31	96.3	95.72	96.76	96.31		100	95.87	88.64	89.23	89.68	88.35	91.3	90.71	89.53	89.23
10	CBSV_Mz_23	96.17	95.87	96.46	96.31	96.31	95.72	96.76	96.31	100		95.87	88.64	89.23	89.68	88.35	91.3	90.71	89.53	89.23
11	CBSV_Mz_16	95.28	95.58	94.99	94.84	97.05	96.9	97.35	97.2	95.87	95.87		88.79	89.68	90.12	88.79	91.59	90.27	89.23	89.38
12	CBSV_TZ_Tan_19_2_KR108832	88.64	87.61	88.94	88.64	88.64	87.76	88.5	88.35	88.64	88.64	88.79		94.76	89.68	90.63	90.19	90.63	86.43	90.93
13	CBSV_TZ_Nya_36_KR108831	89.68	88.94	89.97	89.68	89.23	88.79	89.68	89.53	89.23	89.23	89.68	94.76		90.27	90.86	90.12	92.18	87.91	92.92
14	CBSV_TZ_Tan_26_KR108833	89.09	88.64	89.38	89.23	89.53	89.38	89.68	89.53	89.68	89.68	90.12	89.68	90.27		89.97	91	92.63	88.2	91.45
15	CBSV_TZ_KoR6_GU_563327	89.09	88.35	89.09	88.79	88.64	87.61	89.16	88.94	88.35	88.35	88.79	90.63	90.86	89.97		89.38	90.56	89.09	90.71
16	CBSV_Mz_S4	92.18	90.41	91.3	91	91.15	91.45	91.89	92.33	91.3	91.3	91.59	90.19	90.12	91	89.38		91.45	89.09	91
17	CBSV_TZ_Tan_19_1_KR108834	90.12	89.82	90.56	90.41	89.53	89.53	89.97	89.82	90.71	90.71	90.27	90.63	92.18	92.63	90.56	91.45		89.38	94.99
18	CBSV_TZ_Tan_70_FN424437	89.68	88.79	89.68	89.53	89.38	88.5	89.45	89.23	89.53	89.53	89.23	86.43	87.91	88.2	89.09	89.09	89.58		88.94
19	CBSV_TZ_Nal_07_HG965221	89.38	89.09	90.56	90.27	89.94	89.23	89.09	89.23	89.23	89.23	89.38	90.93	92.92	91.45	90.71	91	94.99	88.94
